# Supplementary material for: “You Know It, You Can Do It—Good Luck!”: Managing Music Performance Anxiety in the Context of Transforming Music Performance Ecosystems
Source: Behav Sci (Basel). 2025 Dec 8;15(12):1696. doi: 10.3390/bs15121696 (PMC12730051; doi:10.3390/bs15121696)
Supplement: Supplementary file 1 [file behavsci-15-01696-s001.zip]

Archive with 1 entries (1 files):
- behavsci-3823162-supplementary.xlsx
