# Supplementary material for: “You Know It, You Can Do It—Good Luck!”: Managing Music Performance Anxiety in the Context of Transforming Music Performance Ecosystems
Source: Behav Sci (Basel). 2025 Dec 8;15(12):1696. doi: 10.3390/bs15121696 (PMC12730051; doi:10.3390/bs15121696)
Supplement: Supplementary file 1 [file behavsci-15-01696-s001.zip › behavsci-3823162-supplementary.xlsx]

## Sheet: Summary
Item	Count
code	67
theme	11
macrotheme	4

## Sheet: Codebook
Code_ID	Code_Name_EN	Theme	Macro_Theme
D1	Audience diversity		A. Demanding Stage
D2	Feedback loop with co-creators		A. Demanding Stage
D3	Spatial/acoustic constraints of the venue		A. Demanding Stage
D4	Event purpose shapes performance		A. Demanding Stage
D5	Tutti constraints vs. chamber autonomy		A. Demanding Stage
D6	Stage technical setup (gear, sound check)		A. Demanding Stage
D7	Program–context fit		A. Demanding Stage
D8	Genre and venue effects		A. Demanding Stage
D9	Repertoire gap (nothing ready to perform)		A. Demanding Stage
D10	Quantity of performances as stage training		A. Demanding Stage
D11	Busking/occasional playing as training		A. Demanding Stage
D12	Organizational pressures in ensemble		A. Demanding Stage
D13	Space of invisible constraints (symbolic, traditional, technical)		A. Demanding Stage
D14	Auditions as extreme filter		A. Demanding Stage
D15	‘Right’ audience vs. home audience		A. Demanding Stage
D16	Event energy/atmosphere		A. Demanding Stage
D17	Recording and digital trace		A. Demanding Stage
D18	Economics of the profession as pressure/motivation		A. Demanding Stage
R19	Sudden high exposure (‘spotlight shock’)		B. Building Psychological Resilience
R20	Coping repertoire (multiple strategies)		B. Building Psychological Resilience
R21	Mentor support and modelling		B. Building Psychological Resilience
R22	Ensemble-based social buffers		B. Building Psychological Resilience
R23	Normalising mistakes as learning frame		B. Building Psychological Resilience
R24	Reframing threat into challenge		B. Building Psychological Resilience
R25	Pre-performance rituals and routines		B. Building Psychological Resilience
R26	On-stage recovery after a slip		B. Building Psychological Resilience
R27	Graduated exposure		B. Building Psychological Resilience
R28	Transition amateur → professional		B. Building Psychological Resilience
R29	Assuming authorship over stage conditions		B. Building Psychological Resilience
R30	Experience-Based Coping Strategies for Managing MPA.		B. Building Psychological Resilience
R31	Safe vs. unsafe learning spaces		B. Building Psychological Resilience
R32	Selective uptake of feedback		B. Building Psychological Resilience
R33	External validation (invitations, reviews)		B. Building Psychological Resilience
R34	Stage commitment under ambivalence		B. Building Psychological Resilience
S35	Gap between ideal and actual self		C. Musical Self-Concept & Reflection
S36	Self-destructive ↔ self-healing		C. Musical Self-Concept & Reflection
S37	Ownership of interpretation (agency)		C. Musical Self-Concept & Reflection
S38	Technical vs. expressive self-efficacy		C. Musical Self-Concept & Reflection
S39	Inner critic during performance		C. Musical Self-Concept & Reflection
S40	High standards/perfectionism		C. Musical Self-Concept & Reflection
S41	Metacognitive self-reflection		C. Musical Self-Concept & Reflection
S42	Autopilot/detachment while playing		C. Musical Self-Concept & Reflection
S43	Responsibility to audience/mentor/self		C. Musical Self-Concept & Reflection
S44	Effect of live audience on self-perception		C. Musical Self-Concept & Reflection
S45	Caught in ruminative self-talk		C. Musical Self-Concept & Reflection
S46	Symptom monitoring as on-stage navigation		C. Musical Self-Concept & Reflection
S47	Shift toward enjoyment of performing		C. Musical Self-Concept & Reflection
S48	Authenticity as a value		C. Musical Self-Concept & Reflection
S49	Balancing rational and emotional modes		C. Musical Self-Concept & Reflection
T50	Letting go of control in favour of musicality		D. Transformational Processes in Performance
T51	Unlearning rigid habits		D. Transformational Processes in Performance
T52	Shifting from technique to sound-led listening		D. Transformational Processes in Performance
T53	Embodied attunement with the instrument		D. Transformational Processes in Performance
T54	Breath as carrier of phrasing		D. Transformational Processes in Performance
T55	Entering a flow state		D. Transformational Processes in Performance
T56	Acquired skills and their on-stage usefulness		D. Transformational Processes in Performance
T57	Risk-taking in interpretation		D. Transformational Processes in Performance
T58	Onstage vulnerability as source of authenticity		D. Transformational Processes in Performance
T59	Dialogue with the instrument (call–response)		D. Transformational Processes in Performance
T60	Co-regulation with the ensemble		D. Transformational Processes in Performance
T61	Audience as a co-creator		D. Transformational Processes in Performance
T62	Listening and feeling -led decisions)		D. Transformational Processes in Performance
T63	Spirituality — universal purposes of creation		D. Transformational Processes in Performance
T64	Mistakes treated as cues for development		D. Transformational Processes in Performance
T65	Re-owning the repertoire		D. Transformational Processes in Performance
T66	Dropping rituals that cloud presence		D. Transformational Processes in Performance
T67	Shift from rules to aesthetic risk		D. Transformational Processes in Performance

## Sheet: Theme_Frequencies
Theme (Second-Order)	Macro-Theme (Aggregate)	Participants [P#]	N Present	N Total	Hill Category	Short Analytic Summary
Audience	The Demanding Stage	P1,P10,P11,P2,P3,P4,P5,P6,P7,P8,P9	11	11	General	Audience affordances shape available actions: proximity and responsiveness modulate energy, feedback, and perceived expectations, thereby shaping attention, risk-taking, and felt safety on stage.
Co-creators	The Demanding Stage	P1,P2,P4,P5,P7,P8,P9	7	11	Typical	Preparation and on-stage ensemble interaction co-determine safety, timing, and expression; shared cues and trust expand agency and emotional well-being, while misalignment constrains it.
Space	The Demanding Stage	P1,P10,P11,P2,P3,P4,P5,P6,P7,P8,P9	11	11	General	Visible and invisible features of the venue (acoustics, layout, norms, traditionality) impose limits and motivate adaptations, becoming practical constraints the performer must attune to.
Performance Functions	The Demanding Stage	P1,P10,P11,P2,P3,P4,P5,P6,P7,P8,P9	11	11	General	Performers scaffold plans and stage scenarios to the goal, purpose, and meaning of the event (exam, audition, concert), tailoring strategy to each function.
Thrown into the Spotlight	The Development of Psychological Resilience in Performers	P1,P11,P2,P3,P4,P5,P6,P7,P8,P9	10	11	General	Repeated feelings of being “not fully prepared” force rapid attunement to realistic affordances; graded exposure makes this shock more manageable.
The Role of a Mentor	The Development of Psychological Resilience in Performers	P1,P10,P11,P2,P3,P4,P5,P6,P7,P8,P9	11	11	General	Mentors guide systematic craft development while co-shaping instinctive/emotional response.
Rise of the Professional	The Development of Psychological Resilience in Performers	P1,P10,P11,P2,P3,P4,P5,P6,P7,P8,P9	11	11	General	A lifelong devotion to building resilient, socially effective performance identity emerges across key transitions, consolidating autonomy and responsibility.
Self-reflection	The Musical Self-Concept as a Reflection of Performers’ Experience	P1,P11,P4,P5,P6,P7,P9	7	11	Typical	The ability to self-monitor strengthens self-efficacy, self-promotion, and stage confidence by turning symptoms and appraisals into actionable adjustments.
Possible Selves of the Music Performer	The Musical Self-Concept as a Reflection of Performers’ Experience	P1,P11,P3,P6,P7,P9	6	11	Typical	Performers moderate self-realisation through their musical self-concept, negotiating who they are and who they must become across roles.
Skill-Acquired Performance Constituents	Performance as a Process of Transformation	P11,P6,P7	3	11	Variant	Resources, goals, and competences are converted into usable on-stage “equipment” (routines, cues, anchors, knowledge, virtuosity) that stabilise performance.
From Craftsmanship to Artistic Expression	Performance as a Process of Transformation	P1,P11,P2,P3,P4,P5,P8,P9	8	11	Typical	An affordance–attunement mechanism enables reinterpretation of stage demands through the need for flexibility during the transformation of routines, cues, anchors, knowledge, and virtuosity into flow, meaning, and aesthetic satisfaction.

## Sheet: Themes_vs_Codes
Theme	Macro-theme	N Codes	Codes
—	A. Demanding Stage	18	Audience diversity, Auditions as extreme filter, Busking/occasional playing as training, Economics of the profession as pressure/motivation, Event energy/atmosphere, Event purpose shapes performance, Feedback loop with co-creators, Genre and venue effects, Organizational pressures in ensemble, Program–context fit, Quantity of performances as stage training, Recording and digital trace, Repertoire…
—	B. Building Psychological Resilience	16	Assuming authorship over stage conditions, Coping repertoire (multiple strategies), Ensemble-based social buffers, Experience-Based Coping Strategies for Managing MPA., External validation (invitations, reviews), Graduated exposure, Mentor support and modelling, Normalising mistakes as learning frame, On-stage recovery after a slip, Pre-performance rituals and routines, Reframing threat into chal…
—	C. Musical Self-Concept & Reflection	15	Authenticity as a value, Autopilot/detachment while playing, Balancing rational and emotional modes, Caught in ruminative self-talk, Effect of live audience on self-perception, Gap between ideal and actual self, High standards/perfectionism, Inner critic during performance, Metacognitive self-reflection, Ownership of interpretation (agency), Responsibility to audience/mentor/self, Self-destructiv…
—	D. Transformational Processes in Performance	18	Acquired skills and their on-stage usefulness, Audience as a co-creator, Breath as carrier of phrasing, Co-regulation with the ensemble, Dialogue with the instrument (call–response), Dropping rituals that cloud presence, Embodied attunement with the instrument, Entering a flow state, Letting go of control in favour of musicality, Listening and feeling -led decisions), Mistakes treated as cues for…

## Sheet: README
Legend
Appendix 1 – Codebook and Theme Frequencies (participant-level)
Part A: Codebook – how many codes and how clustering into themes/macro-themes is organised.
Part B: Theme_Frequencies – participants per theme, N Present, N Total, Hill, and Short Analytic Summary.
Part C: Themes_vs_Codes – codes grouped under each theme (with counts).					macro-theme
Frequencies are at PARTICIPANT level (not number of excerpts).
Hill (CQR): General = all/all−1; Typical = > half; Variant = ≥2 and ≤ half.

## Sheet: Interview_Questions
Q#	Question
	In-depth Interview Questions
1	What are your memories of performing music in front of your parents and in family settings, kindergarten, or other early occasions—before you began systematic music education? How did you experience the instrument, yourself as a performer, the space, and the audience?
2	Did your experience of performing music—the performer’s role, the instrument, and the environment—change while studying at a music school, conservatory, and academy? How did this affect your experience before and during performance?
3	What changes did professionalization bring to your performing? How did this affect your experience before and during performance?
4	Which words or expressions did (and do) you and people around you most often use to describe the feelings before and during a music performance?
5	Could you identify key processes, strategies, practices, and factors in school, cultural, and institutional environments that have had (and still have) a positive impact on your experience of performing music?
6	How has performing in different circumstances influenced the formation of your beliefs, attitudes, opinions, and self-assessment as a musician? Please indicate the most influential situations (when, where, how).
7	Which aspects of your performance changed the most during your career transitions? What factors encouraged these changes?
8	In your view, what kind of performance setup could help reduce stress and support performers’ well-being across different levels of music education (primary music school, conservatory, academy) and in professional practice? Have you personally adopted any approaches that help you perform more calmly and confidently?
